# Supplementary material for: Effects of Non-Ionic Micelles on the Acid-Base Equilibria of a Weak Polyelectrolyte
Source: Polymers (Basel). 2022 May 9;14(9):1926. doi: 10.3390/polym14091926 (PMC9100363; doi:10.3390/polym14091926)
Supplement: Supplementary file 1 [file polymers-14-01926-s001.zip]

Archive with 1 entries (1 files):
- polymers-1708910-supplementary.pdf
